# Supplementary material for: Language Origins Viewed in Spontaneous and Interactive Vocal Rates of Human and Bonobo Infants
Source: Front Psychol. 2019 Apr 2;10:729. doi: 10.3389/fpsyg.2019.00729 (PMC6455048; doi:10.3389/fpsyg.2019.00729)
Supplement: DATA SHEET S1 — Audio files for Supplementary Figures S1–S3. [file Data_Sheet_1.ZIP]

Archive with 24 entries (24 files):
- OllerFig1a.WAV
- OllerFig1b.WAV
- OllerFig1c.WAV
- OllerFig1d.WAV
- OllerFig1e.WAV
- OllerFig1f.WAV
- OllerFig1g.WAV
- OllerFig1h.WAV
- OllerFig1i.WAV
- OllerFig1j.WAV
- OllerFig1k.WAV
- OllerFig1l.WAV
- OllerFig1m.wav
- OllerFig2a.wav
- OllerFig2b.WAV
- OllerFig2c.WAV
- OllerFig2d.WAV
- OllerFig2e.wav
- OllerFig2f.WAV
- OllerFig3BonoboLaugh5mo.WAV
- OllerFig3BonoboLaughSegment5mo.wav
- OllerFig3BonoboScream7mo.WAV
- OllerFig3HumanCry1Mo.wav
- OllerFig3HumanLaughSegment6mo.wav
